# Supplementary material for: A mechano-gated ionic diode enables low-power synaptic tactile spiking
Source: Sci Adv. 2025 Dec 10;11(50):eaea5656. doi: 10.1126/sciadv.aea5656 (PMC12694019; doi:10.1126/sciadv.aea5656)
Supplement: Supplementary file 2 — Movies S1 to S3 [file sciadv.aea5656_movies_s1_to_s3.zip]

Archive with 3 entries (3 files):
- aea5656_movie_s1.mp4
- aea5656_movie_s2.mp4
- aea5656_movie_s3.mp4
